# Supplementary material for: Rapid Dynamic Naturalistic Monitoring of Bradykinesia in Parkinson’s Disease Using a Wrist-Worn Accelerometer
Source: Sensors (Basel). 2021 Nov 26;21(23):7876. doi: 10.3390/s21237876 (PMC8659489; doi:10.3390/s21237876)
Supplement: Supplementary file 1 [file sensors-21-07876-s001.zip]

Archive with 1 entries (1 files):
- sensors-1463464-supplementary.pdf
